# Supplementary material for: Effect of Nitrogen Dopant Agents in the Performance of Graphene-Based Cathodes for Li-S Batteries
Source: Nanomaterials (Basel). 2024 Mar 8;14(6):489. doi: 10.3390/nano14060489 (PMC10974078; doi:10.3390/nano14060489)
Supplement: Supplementary file 1 [file nanomaterials-14-00489-s001.zip]

Archive with 1 entries (1 files):
- nanomaterials-2889968-supplementary.pdf
